# Supplementary material for: General and Specific Facets of Anxiety: Psychometric Analysis and Impact on Cognitive Performance
Source: Behav Sci (Basel). 2026 May 18;16(5):806. doi: 10.3390/bs16050806 (PMC13203332; doi:10.3390/bs16050806)
Supplement: Supplementary file 1 [file behavsci-16-00806-s001.zip]

Archive with 1 entries (1 files):
- behavsci-4252088-supplementary.pdf
